# Supplementary material for: Optimal-robust selection of a fuel surrogate for homogeneous charge compression ignition modeling
Source: PLoS One. 2020 Jun 25;15(6):e0234963. doi: 10.1371/journal.pone.0234963 (PMC7316266; doi:10.1371/journal.pone.0234963)
Supplement: S1 Table — (XLSX) [file pone.0234963.s002.xlsx]

## Sheet: Sheet_1
Engine speed	EGR rate	SOI	IMEP
(rpm)	(%)	(with repect to TDC)	(bar)
1500	40	-80	5.2
			2.8
		-60	6.3
			4.1
	60	-80	4.9
			2.8
		-60	6.2
			4.1
2000	40	-80	5.9
			3.1
		-60	5.8
			4.4
	60	-80	5.6
			3.2
		-60	7.1
			4.6
Engine operating conditions used in the engine tests

## Sheet: Sheet_2
Optimal-robust designs \ ν	0.01				0.3				0.5				0.7				0.91
mixture	p1	p2	p3	RMSE	p1	p2	p3	RMSE	p1	p2	p3	RMSE	p1	p2	p3	RMSE	p1	p2	p3	RMSE
1	1	0	0	3.58	0	0	1	38.04	1	0	0	3.58	1	0	0	3.58	1	0	0	3.58
2	0	1	0	25.94	0	0	1	38.04	0	1	0	25.94	0	0	1	38.04	0	0	1	38.04
3	0	0	1	38.04	0	0.5	0.5	18.35	0	0	1	38.04	0	0.2	0.8	28.77	0	0.6	0.4	29.6
4	0.5	0	0.5	9.18	0	0.6	0.4	29.6	0.5	0	0.5	9.18	0	0.8	0.2	20.56	0	0.8	0.2	20.56
5	0	0.5	0.5	18.35	0	1	0	25.94	0	0.5	0.5	18.35	0	0.2	0.8	28.77	0	0	1	38.04
6	0.5	0.5	0	2.93	0	1	0	25.94	0.5	0.5	0	2.93	0.1	0.7	0.2	21.98	0.1	0	0.9	41.39
7	1	0	0	3.58	0.4	0	0.6	11.3	0.5	0	0.5	9.18	0.1	0.9	0	18.24	0.2	0.1	0.7	25.86
8	0	1	0	25.94	0.5	0	0.5	9.18	0	0.5	0.5	18.35	0.2	0.4	0.4	16.71	0.4	0.2	0.4	13.66
9	0	0	1	38.04	0.5	0.5	0	2.93	0.5	0.5	0	2.93	0.4	0.4	0.2	6.63	0.5	0.3	0.2	4.67
10	0.5	0	0.5	9.18	0.6	0.4	0	2.17	0.4	0.3	0.3	8.93	0.5	0	0.5	9.18	0.5	0.4	0.1	3.51
11	0	0.5	0.5	18.35	1	0	0	3.58	0.3	0.4	0.3	11.5	0.7	0.2	0.1	2.03	0.6	0.4	0	2.17
12	0.5	0.5	0	2.93	1	0	0	3.58	0.3	0.3	0.4	12.79	0.7	0.3	0	2.17	0.7	0	0.3	2.41
